# Supplementary material for: Imaging features of primary type 2 diabetes patients with RR/MDR tuberculosis
Source: Front Public Health. 2026 May 22;14:1834566. doi: 10.3389/fpubh.2026.1834566 (PMC13236657; doi:10.3389/fpubh.2026.1834566)
Supplement: Supplementary file 1 [file Table_1.xlsx]

## Sheet: Sheet1
1.Comparison of K-H measurement data pairwise after verification:
（1）.age：	Pairwise comparison of groups
	comparison group	test statistics	standard error	Standard test statistics	Significance	Adj.Significancea
	2 vs 4	-49.666	15.229	-3.261	0.001	0.007
	2 vs 1	77.487	15.496	5	0	0
	2 vs 3	-98.643	15.544	-6.346	0	0
	4 vs 1	27.821	15.691	1.773	0.076	0.457
	4 vs 3	48.977	15.738	3.112	0.002	0.011
	1 vs 3	-21.157	15.997	-1.323	0.186	1
（2）BMI：	Pairwise comparison of groups
	comparison group	test statistics	standard error	Standard test statistics	Significance	Adj.Significancea
	2 vs 4	-32.902	15.232	-2.16	0.031	0.185
	2 vs 1	81.007	15.499	5.227	0	0
	2 vs 3	-84.424	15.547	-5.43	0	0
	4 vs 1	48.105	15.694	3.065	0.002	0.013
	4 vs 3	51.521	15.741	3.273	0.001	0.006
	1 vs 3	-3.416	16	-0.214	0.831	1
（3）albumin：	Pairwise comparison of groups
	comparison group	test statistics	standard error	Standard test statistics	Significance	Adj.Significancea
	3 vs 1	1.123	15.999	0.07	0.944	1
	3 vs 2	16.516	15.547	1.062	0.288	1
	3 vs 4	-46.809	15.741	-2.974	0.003	0.018
	1 vs 2	-15.394	15.499	-0.993	0.321	1
	1 vs 4	-45.686	15.694	-2.911	0.004	0.022
	2 vs 4	-30.293	15.232	-1.989	0.047	0.28
2.After checking the unordered classification data, compare them pairwise:
（1）gender：	Comparison group	X2 value	crude P	Adjusted P	Cramer's V	significance
	1 vs 2	24.879	＜0.001	＜0.006	0.367	remarkable
	1 vs 3	1.238	0.266	1.596	0.085
	1 vs 4	23.514	＜0.001	＜0.006	0.361	remarkable
	2 vs 3	15.851	＜0.001	＜0.006	0.294	remarkable
	2 vs 4	0.013	0.91	5.46	0.008
	3 vs 4	14.755	＜0.001	＜0.006	0.287	remarkable
（2）Smokers vs nonsmokers：	Comparison group	X2 value	crude P	Adjusted P	Cramer's V	significance
	1 vs 2	8.834	0.003	0.018	0.219	remarkable
	1 vs 3	1.967	0.161	0.966	0.107
	1 vs 4	8.653	0.003	0.018	0.219	remarkable
	2 vs 3	2.366	0.124	0.744	0.113
	2 vs 4	0.000246	0.987	5.922	0.001
	3 vs 4	2.345	0.126	0.756	0.114
（3）Alcohol abuse：	Comparison group	X2 value	crude P	Adjusted P	Cramer's V	significance
	1 vs 2	11.39	0.001	0.006	0.248	remarkable
	1 vs 3	4.504	0.034	0.204	0.161
	1 vs 4	13.289	＜0.001	＜0.006	0.272	remarkable
	2 vs 3	1.49	0.222	1.332	0.09
	2 vs 4	0.143	0.705	4.23	0.027
	3 vs 4	2.443	0.118	0.708	0.117
