# Supplementary material for: Imaging features of primary type 2 diabetes patients with RR/MDR tuberculosis
Source: Front Public Health. 2026 May 22;14:1834566. doi: 10.3389/fpubh.2026.1834566 (PMC13236657; doi:10.3389/fpubh.2026.1834566)
Supplement: Supplementary file 2 [file Table_2.xlsx]

## Sheet: Sheet1
After checking the unordered classification data, compare them pairwise:
（1）RML：	Comparison group	X2 value	crude P	Adjusted P	Cramer's V	significance
	1 vs 2	8.56	0.003	0.018	0.215	remarkable
	1 vs 3	4.248	0.039	0.234	0.157
	1 vs 4	9.956	0.002	0.012	0.235	remarkable
	2 vs 3	0.66	0.416	2.496	0.06
	2 vs 4	0.078	0.78	4.68	0.02
	3 vs 4	1.15	0.283	1.698	0.08
（2）LUL：	Comparison group	X2 value	crude P	Adjusted P	Cramer's V	significance
	1 vs 2	2.492	0.114	0.684	0.116
	1 vs 3	2.647	0.104	0.624	0.124
	1 vs 4	9.629	0.002	0.012	0.231	remarkable
	2 vs 3	0.009	0.925	5.55	0.007
	2 vs 4	2.661	0.103	0.618	0.118
	3 vs 4	2.197	0.138	0.828	0.111
（3）Lingula：	Comparison group	X2 value	crude P	Adjusted P	Cramer's V	significance
	1 vs 2	1.703	0.192	1.152	0.096
	1 vs 3	0.998	0.318	1.908	0.076
	1 vs 4	13.985	＜0.001	＜0.006	0.279	remarkable
	2 vs 3	0.076	0.783	4.698	0.02
	2 vs 4	6.546	0.011	0.066	0.185
	3 vs 4	7.534	0.006	0.036	0.205	remarkable
（4）LLL:	Comparison group	X2 value	crude P	Adjusted P	Cramer's V	significance
	1 vs 2	0.018	0.894	5.364	0.01
	1 vs 3	0.07	0.792	4.752	0.02
	1 vs 4	5.97	0.015	0.09	0.182
	2 vs 3	0.019	0.89	5.34	0.01
	2 vs 4	7.043	0.008	0.048	0.192	remarkable
	3 vs 4	7.28	0.007	0.042	0.202	remarkable
（5）Total:	Comparison group	X2 value	crude P	Adjusted P	Cramer's V	significance
	1 vs 2	6.326	0.012	0.072	0.075
	1 vs 3	5.367	0.021	0.126	0.072
	1 vs 4	32.888	＜0.001	＜0.006	0.175	remarkable
	2 vs 3	0.016	0.898	5.388	0.004
	2 vs 4	11.442	0.001	0.006	0.1	remarkable
	3 vs 4	11.528	0.001	0.006	0.104	remarkable
