# Supplementary material for: Imaging features of primary type 2 diabetes patients with RR/MDR tuberculosis
Source: Front Public Health. 2026 May 22;14:1834566. doi: 10.3389/fpubh.2026.1834566 (PMC13236657; doi:10.3389/fpubh.2026.1834566)
Supplement: Supplementary file 3 [file Table_3.xlsx]

## Sheet: Sheet1
1.After checking the unordered classification data, compare them pairwise:
（1）Large nodules：	Comparison group	X2 value	crude P	Adjusted P	Cramer's V	significance
	1 vs 2	6.425	0.011	0.066	0.186
	1 vs 3	2.077	0.15	0.9	0.11
	1 vs 4	14.109	＜0.001	＜0.006	0.28	remarkable
	2 vs 3	1.151	0.283	1.698	0.079
	2 vs 4	1.784	0.182	1.092	0.097
	3 vs 4	5.473	0.019	0.114	0.175
（2）patchy opacities：	Comparison group	X2 value	crude P	Adjusted P	Cramer's V	significance
	1 vs 2	0.524	0.469	2.814	0.053
	1 vs 3	0.707	0.4	2.4	0.064
	1 vs 4	8.238	0.004	0.024	0.214	remarkable
	2 vs 3	0.021	0.886	5.316	0.011
	2 vs 4	4.996	0.025	0.15	0.162
	3 vs 4	4.091	0.043	0.258	0.151
（3）Enlarged of mediastinal lymph nodes (noncalcified)：	Comparison group	X2 value	crude P	Adjusted P	Cramer's V	significance
	1 vs 2	9.207	0.002	0.012	0.223	remarkable
	1 vs 3	6.526	0.011	0.066	0.194
	1 vs 4	8.076	0.004	0.024	0.212	remarkable
	2 vs 3	0.153	0.696	4.176	0.029
	2 vs 4	0.024	0.876	5.256	0.011
	3 vs 4	0.055	0.814	4.884	0.018
（4）Enlarged of mediastinal lymph nodes (calcified)：	Comparison group	X2 value	crude P	Adjusted P	Cramer's V	significance
	1 vs 2	0.076	0.783	4.698	0.02
	1 vs 3	4.183	0.041	0.246	0.155
	1 vs 4	7.229	0.007	0.042	0.2	remarkable
	2 vs 3	3.463	0.063	0.378	0.137
	2 vs 4	6.469	0.011	0.066	0.184
	3 vs 4	0.431	0.512	3.072	0.049
（5）local calcified lesions：	Comparison group	X2 value	crude P	Adjusted P	Cramer's V	significance
	1 vs 2	6.153	0.013	0.078	0.182
	1 vs 3	2.31	0.129	0.774	0.116
	1 vs 4	18.07	＜0.001	＜0.006	0.317	remarkable
	2 vs 3	0.966	0.326	1.956	0.072
	2 vs 4	4.144	0.042	0.252	0.147
	3 vs 4	8.337	0.004	0.024	0.216	remarkable
（6）Bronchiectasis：	Comparison group	X2 value	crude P	Adjusted P	Cramer's V	significance
	1 vs 2	6.766	0.009	0.054	0.191
	1 vs 3	0.397	0.529	3.174	0.048
	1 vs 4	0.327	0.567	3.402	0.043
	2 vs 3	3.892	0.049	0.294	0.145
	2 vs 4	4.367	0.037	0.222	0.151
	3 vs 4	0.005	0.945	5.67	0.005
2.ranked data：
Cavity：	Pairwise comparison of groups
	comparison group	test statistics	standard error	Standard test statistics	Significance	Adj.Significancea
	4 vs 2	29.757	14.315	2.079	0.038	0.226
	4 vs 3	67.389	14.793	4.555	0	0
	4 vs 1	96.24	14.749	6.525	0	0
	2 vs 3	-37.632	14.611	-2.576	0.01	0.06
	2 vs 1	66.483	14.566	4.564	0	0
	3 vs 1	28.851	15.036	1.919	0.055	0.33
