# Supplementary material for: Imaging features of primary type 2 diabetes patients with RR/MDR tuberculosis
Source: Front Public Health. 2026 May 22;14:1834566. doi: 10.3389/fpubh.2026.1834566 (PMC13236657; doi:10.3389/fpubh.2026.1834566)
Supplement: Supplementary file 4 [file Table_4.xlsx]

## Sheet: Sheet1
Multivariate unordered logistic regression analysis.
	variable	Comparison group	β（SE）	OR（95% CI）	Wald X2	P
	Small nodules	The model is not significant
		T2DM MDR-TB	-19.13	4.9214E-9（4.9214E-9-4.9214E-9）	—	—
		NT2DM MDR-TB	-19.13	4.9214E-9（0-）	＜0.001	0.998
		T2DM DS-TB	0.497	1.645(0.268-10.087)	0.289	0.591
	Large nodules	The model is significant
		T2DM MDR-TB	-1.236	0.291(0.150-0.562)	13.5	＜0.001
		NT2DM MDR-TB	-0.392	0.675(0.379-1.202)	1.778	0.182
		T2DM DS-TB	-0.729	0.483(0.261-0.892)	5.403	0.02
	Mass	The model is not significant
		T2DM MDR-TB	0.073	1.076(0.373-3.103)	0.018	0.893
		NT2DM MDR-TB	0.794	2.212(0.643-7.609)	1.586	0.208
		T2DM DS-TB	0.957	2.604(0.668-10.155)	1.9	0.168
	patchy opacities	The model is significant
		T2DM MDR-TB	-0.873	0.418(0.229-0.762)	8.105	0.004
		NT2DM MDR-TB	-0.653	0.520(0.293-0.925)	4.952	0.026
		T2DM DS-TB	-0.61	0.543(0.300-0.984)	4.059	0.044
	airway damage	The model is not significant
		T2DM MDR-TB	-0.304	0.738(0.410-1.327)	1.031	0.738
		NT2DM MDR-TB	-0.528	0.590(0.333-1.046)	3.262	0.071
		T2DM DS-TB	0.047	1.048(0.579-1.897)	0.024	0.876
	0 cavities	The model is significant
		T2DM MDR-TB	1.997	7.370(3.475-15.629)	27.117	＜0.001
		NT2DM MDR-TB	0.436	1.547（0.873-2.742）	2.23	0.135
		T2DM DS-TB	1.54	4.667（2.368-9.198）	19.801	＜0.001
	1-2 cavities	The model is not significant
		T2DM MDR-TB	0.19	1.209(0.625-2.336)	0.318	0.573
		NT2DM MDR-TB	0.178	1.195(0.631-2.260)	0.298	0.585
		T2DM DS-TB	-0.371	0.690(0.369-1.291)	1.347	0.246
	≥3 cavities	The model is significant
		T2DM MDR-TB	-1.92	0.147(0.075-0.287)	31.304	＜0.001
		NT2DM MDR-TB	-0.749	0.473(0.243-0.918)	4.899	0.027
		T2DM DS-TB	-1.194	0.303(0.155-0.591)	12.276	＜0.001
	Focal consolidation	The model is not significant
		T2DM MDR-TB	0.114	1.121(0.619-2.030)	0.143	0.705
		NT2DM MDR-TB	-0.159	0.853(0.482-1.510)	0.297	0.586
		T2DM DS-TB	-0.095	0.910(0.504-1.642)	0.099	0.753
	0 segments	The model is not significant
		T2DM MDR-TB	0.298	1.347(0.731-2.484)	0.911	0.34
		NT2DM MDR-TB	0.018	1.018(0.555-1.866)	0.003	0.954
		T2DM DS-TB	0.268	1.308(0.707-2.418)	0.731	0.393
	1 segments	The model is not significant
		T2DM MDR-TB	-0.386	0.679(0.345-1.339)	1.246	0.264
		NT2DM MDR-TB	-0.113	0.893(0.452-1.764)	0.105	0.745
		T2DM DS-TB	-0.403	0.668(0.339-1.318)	1.351	0.245
	2 segments	The model is not significant
		T2DM MDR-TB	0.669	1.953(0.566-6.733)	1.123	0.289
		NT2DM MDR-TB	0.202	1.224(0.425-3.520)	0.14	0.708
		T2DM DS-TB	0.06	1.062(0.368-3.065)	0.012	0.911
	≥3 segments	The model is not significant
		T2DM MDR-TB	-1.02	0.360(0.068-1.909)	1.44	0.23
		NT2DM MDR-TB	0.053	1.055(0.146-7.647)	0.003	0.958
		T2DM DS-TB	0.625	1.868(0.166-20.979)	0.256	0.613
	0 lobes	The model is not significant
		T2DM MDR-TB	0.218	1.244(0.431-3.589)	0.163	0.686
		NT2DM MDR-TB	0.088	1.092(0.380-3.141)	0.027	0.87
		T2DM DS-TB	-0.812	0.444(0.111-1.775)	1.318	0.251
	1 lobes	The model is not significant
		T2DM MDR-TB	0.094	1.099(0.354-3.408)	0.027	0.87
		NT2DM MDR-TB	0.222	1.248(0.403-3.861)	0.148	0.701
		T2DM DS-TB	0.812	2.252(0.563-9.003)	1.318	0.251
	2 lobes	The model is not significant
		T2DM MDR-TB	-14.872	3.4783E-7(0.000- )	0.000324	0.986
		NT2DM MDR-TB	-14.046	7.939E-7(0.000- )	0.000289	0.986
		T2DM DS-TB	-1.3734e-10	1.000(1.000-1.000)	—	—
	≥3 lobes	The model is not significant
		T2DM MDR-TB	2.7821E-9	1.000(0.000- )	4.6212E-24	1
		NT2DM MDR-TB	-13.826	9.892E-7(0.000- )	0.000349	0.985
		T2DM DS-TB	1.6877E-9	1.000(1.000-1.000)	—	—
	Pleural effusion	The model is not significant
		T2DM MDR-TB	-0.589	0.555(0.275-1.119)	2.71	0.1
		NT2DM MDR-TB	0.137	1.146(0.541-2.428)	0.127	0.721
		T2DM DS-TB	-0.022	0.979(0.460-2.084)	0.003	0.955
	pleural thickening	The model is not significant
		T2DM MDR-TB	-0.765	0.465(0.222-0.973)	4.136	0.042
		NT2DM MDR-TB	-0.369	0.691(0.326-1.465)	0.929	0.335
		T2DM DS-TB	-0.093	0.911(0.407-2.042)	0.051	0.822
	pericardial effusion	The model is not significant
		T2DM MDR-TB	-0.068	0.934(0.129-6.780)	0.005	0.946
		NT2DM MDR-TB	0.757	2.132(0.190-23.913)	0.377	0.539
		T2DM DS-TB	15.709	6640111.334(6640111.334 -6640111.334 )	—	—
	Pericardial thickening	The model is not significant
		T2DM MDR-TB	-0.067	0.935（0.058-15.179)	0.002	0.962
		NT2DM MDR-TB	-1.067	0.344(0.035-3.369)	0.84	0.36
		T2DM DS-TB	-0.079	0.924(0.057-15.004)	0.003	0.956
	Enlarged of mediastinal lymph nodes (noncalcified)	The model is significant
		T2DM MDR-TB	-1.007	0.365(0.180-0.741)	7.776	0.005
		NT2DM MDR-TB	0.062	1.064(0.488-2.320)	0.024	0.876
		T2DM DS-TB	-0.094	0.910(0.415-1.995)	0.055	0.814
	Enlarged of mediastinal lymph nodes (calcified)	The model is significant
		T2DM MDR-TB	1.204	3.333(1.338-8.304)	6.684	0.01
		NT2DM MDR-TB	1.059	2.884(1.245-6.684)	6.103	0.013
		T2DM DS-TB	0.244	1.276(0.616-2.645)	0.43	0.512
	local calcified lesions	The model is significant
		T2DM MDR-TB	1.861	6.429(2.520-16.397)	15.171	＜0.001
		NT2DM MDR-TB	0.683	1.980(1.020-3.843)	4.075	0.044
		T2DM DS-TB	1.077	2.937(1.388-6.211)	7.945	0.005
	Bronchiectasis	The model is significant
		T2DM MDR-TB	0.224	1.251(0.580-2.701)	0.327	0.568
		NT2DM MDR-TB	-0.703	0.495(0.254-0.963)	4.289	0.038
		T2DM DS-TB	-0.026	0.974(0.465-2.040)	0.005	0.945
