# Supplementary material for: Imaging features of primary type 2 diabetes patients with RR/MDR tuberculosis
Source: Front Public Health. 2026 May 22;14:1834566. doi: 10.3389/fpubh.2026.1834566 (PMC13236657; doi:10.3389/fpubh.2026.1834566)
Supplement: Supplementary file 5 [file Table_5.xlsx]

## Sheet: Sheet1
Correlation between different levels of blood glucose control and imaging manifestations of primary T2DM RR/MDR-TB patients
		Hyperglycemia					p value	correlation coefficient
		T2DM MDR-TB(87)	NT2DM-DSTB（98）	A1（6）	B1（33）	C1（48）
	Small nodules	87	98	6	33	48	——	—
	Large nodules	69	61	4	29	36	0.029	0.160*
	Mass	7	4	1	3	3	0.43	0.058
	Patchy opacities	56	58	2	20	34	0.236	0.088
	Airway damage	44	55	3	17	24	0.456	-0.055
	0 cavaties	11	40	3	3	5	＜0.001	-0.321**
	1-2 cavaties	22	25	2	9	11	0.822	-0.017
	≥3 cavaties	54	33	1	21	32	＜0.001	0.301**
	Focal consolidations	35	46	3	14	18	0.288	-0.079
	0 segments	53	66	4	21	28	0.298	-0.077
	1 segment	25	23	2	10	13	0.521	0.047
	2 segments	4	7	0	1	3	0.652	-0.033
	≥3 segments	5	2	0	1	4	0.089	0.125
	0 lobes	79	90	6	28	45	0.877	0.012
	1lobe	6	6	0	3	3	0.862	0.013
	2lobes	2	1	0	2	0	0.882	0.011
	≥3lobes	0	1	0	0	0	0.372	-0.066
	Pleural effusion	25	16	1	10	14	0.045	0.148*
	Pleural thickening	24	20	1	8	15	0.168	0.102
	Pericardial effusion	2	1	0	1	1	0.528	0.047
	Pericardial thickening	1	3	0	1	0	0.289	-0.078
	Enlarged of mediastinal lymph nodes (noncalcified)	30	15	1	11	18	0.001	0.233**
	Enlarged of mediastinal lymph nodes (calcified)	7	9	2	2	3	0.546	-0.045
	local calcified lesions	6	19	0	4	2	0.01	-0.188*
	Bronchiectasis	14	32	0	5	9	0.026	-0.164*
	Note. * p < 0.05 (two-tailed),** p < 0.01 (two-tailed).
